# Supplementary material for: Hourly step recommendations to achieve daily goals for working and older adults
Source: Commun Med (Lond). 2024 Jul 6;4:132. doi: 10.1038/s43856-024-00537-4 (PMC11227519; doi:10.1038/s43856-024-00537-4)
Supplement: Supplementary file 3 — Supplementary Data 1 [file 43856_2024_537_MOESM3_ESM.xlsx]

## Sheet: Description
	Supplementary Data 1 provides the source data, i.e. the numerical results underlying the graphs and charts presented in the main figures.
Figure	Description
Figure1a	Histogram of daily step counts.
Figure1b	Mean hourly step counts for each day of the week.
Figure1c	Proportion of zero hourly step counts for each day of the week.
Figure1d	Histogram of daily step counts of participants aged 30 to 59 against 60 and above.
Figure1e	Mean hourly step counts of participants aged 30 to 59 against 60 and above for weekdays and weekends.
Figure1f	Proportion of zero hourly step counts of participants aged 30 to 59 against 60 and above for weekdays and weekends.
Figure2	Model fit to the data.
Figure3Weekday	Estimated mean step counts in the next hour (Weekday)
Figure3Weekend	Estimated mean step counts in the next hour (Weekend)

## Sheet: Figure1a
Daily Steps Group	Frequency	Percentage (%)
[0,500)	2038	3.89333
[500,1e+03)	554	1.05834
[1e+03,1.5e+03)	459	0.876858
[1.5e+03,2e+03)	506	0.966645
[2e+03,2.5e+03)	547	1.04497
[2.5e+03,3e+03)	636	1.21499
[3e+03,3.5e+03)	724	1.3831
[3.5e+03,4e+03)	742	1.41749
[4e+03,4.5e+03)	877	1.67539
[4.5e+03,5e+03)	926	1.769
[5e+03,5.5e+03)	1518	2.89994
[5.5e+03,6e+03)	1321	2.52359
[6e+03,6.5e+03)	1346	2.57135
[6.5e+03,7e+03)	1265	2.41661
[7e+03,7.5e+03)	1222	2.33447
[7.5e+03,8e+03)	1689	3.22661
[8e+03,8.5e+03)	1377	2.63057
[8.5e+03,9e+03)	1232	2.35357
[9e+03,9.5e+03)	1127	2.15298
[9.5e+03,1e+04)	1090	2.0823
[1e+04,1.05e+04)	7507	14.3411
[1.05e+04,1.1e+04)	3228	6.16666
[1.1e+04,1.15e+04)	2605	4.9765
[1.15e+04,1.2e+04)	2051	3.91816
[1.2e+04,1.25e+04)	1922	3.67172
[1.25e+04,1.3e+04)	1584	3.02602
[1.3e+04,1.35e+04)	1463	2.79486
[1.35e+04,1.4e+04)	1185	2.26378
[1.4e+04,1.45e+04)	1044	1.99442
[1.45e+04,1.5e+04)	873	1.66775
[1.5e+04,1.55e+04)	1101	2.10331
[1.55e+04,1.6e+04)	753	1.43851
[1.6e+04,1.65e+04)	688	1.31433
[1.65e+04,1.7e+04)	537	1.02587
[1.7e+04,1.75e+04)	509	0.972376
[1.75e+04,1.8e+04)	400	0.764146
[1.8e+04,1.85e+04)	396	0.756505
[1.85e+04,1.9e+04)	327	0.62469
[1.9e+04,1.95e+04)	259	0.494785
[1.95e+04,2e+04)	195	0.372521
[2e+04,2.05e+04)	286	0.546365

## Sheet: Figure1b
Day of the Week	1	2	3	4	5	6	7	8	9	10	11	12	13	14	15	16	17	18	19	20	21	22	23	24
Monday	79.185	46.6127	19.2832	17.2035	31.7175	105.213	311.489	540.845	629.524	524.24	486.177	528.176	640.418	612.879	492.843	465.116	493.218	617.461	789.18	867.743	773.859	624.6	406.136	240.416
Tuesday	70.1473	36.5908	23.2581	24.3701	42.2362	101.737	330.407	580.201	665.998	552.17	499.675	537.693	664.955	633.549	488.633	447.475	489.275	635.497	802.842	901.591	762.477	578.049	424.31	262.498
Wednesday	82.2328	42.3716	22.1466	18.66	39.3058	114.195	331.366	612.693	673.974	547.679	509.605	539.47	656.969	651.76	493.304	466.202	510.649	624.638	779.087	830.618	725.052	571.815	425.519	279.06
Thursday	78.2565	43.3447	23.5969	18.2633	36.9505	105.181	327.116	593.113	679.218	560.303	505.659	537.292	657.465	658.8	525.995	490.5	504.256	612.116	769.736	818.05	738.29	614.885	408.704	277.956
Friday	90.2189	46.1537	22.8959	20.8205	35.7783	102.476	305.86	540.907	632.308	560.839	530.163	559.91	662.14	647.081	523.111	506.307	525.106	634.982	749.271	746.755	687.565	578.643	460.018	335.351
Saturday	91.9312	47.1182	21.5762	18.1391	31.1322	71.4118	184.99	368.047	532.584	635.705	677	642.949	644.234	613.463	598.536	576.091	610.843	666.151	689.859	649.662	598.751	556.383	448.012	336.141
Sunday	107.444	54.9138	27.7416	17.477	21.2033	56.1175	144.329	356.784	629.46	663.346	656.791	622.455	616.074	595.695	568.392	547.896	564.069	605.79	649.621	608.033	581.278	509.007	374.626	255.051

## Sheet: Figure1c
Day of the Week	1	2	3	4	5	6	7	8	9	10	11	12	13	14	15	16	17	18	19	20	21	22	23	24
Monday	0.82506	0.91399	0.948102	0.964561	0.955535	0.875896	0.633528	0.404566	0.269711	0.245952	0.233342	0.20945	0.191797	0.185824	0.206265	0.216485	0.219538	0.196177	0.195248	0.232148	0.290417	0.375896	0.529599	0.698434
Tuesday	0.832407	0.914085	0.953137	0.958962	0.94996	0.865237	0.619804	0.375563	0.241594	0.220016	0.216442	0.200026	0.169844	0.179508	0.205851	0.213	0.216839	0.193805	0.197246	0.233783	0.297591	0.38152	0.511649	0.684273
Wednesday	0.821438	0.913638	0.950119	0.962855	0.951048	0.862696	0.61966	0.368267	0.238392	0.220218	0.21584	0.197135	0.177103	0.172725	0.198196	0.209207	0.208543	0.194083	0.186654	0.232688	0.288803	0.375829	0.50796	0.685062
Thursday	0.817665	0.910089	0.949094	0.964961	0.954383	0.865133	0.626207	0.378421	0.248843	0.22306	0.212878	0.194896	0.173079	0.175592	0.194103	0.215258	0.216713	0.205871	0.196747	0.232315	0.290229	0.358588	0.501653	0.660981
Friday	0.804494	0.904871	0.945506	0.956539	0.947659	0.869752	0.654333	0.418999	0.283638	0.24408	0.227126	0.199408	0.175996	0.179898	0.203175	0.212863	0.224166	0.211114	0.205867	0.231028	0.277853	0.350242	0.459096	0.617196
Saturday	0.780872	0.891618	0.938255	0.955859	0.950079	0.911061	0.805176	0.635181	0.464267	0.363768	0.297425	0.257882	0.238702	0.229375	0.245533	0.260378	0.259853	0.254992	0.251576	0.266553	0.306358	0.374934	0.464136	0.623883
Sunday	0.768452	0.873331	0.924645	0.952622	0.95684	0.925629	0.83017	0.652327	0.468157	0.364263	0.293828	0.268944	0.252495	0.254464	0.272037	0.298889	0.301982	0.296781	0.289751	0.303529	0.34458	0.427246	0.547027	0.694644

## Sheet: Figure1d
Age Group	Daily Steps Group	Frequency	Percentage (%)
30 to 59	[0,500)	1470	3.90729
30 to 59	[500,1e+03)	425	1.12966
30 to 59	[1e+03,1.5e+03)	345	0.917017
30 to 59	[1.5e+03,2e+03)	390	1.03663
30 to 59	[2e+03,2.5e+03)	418	1.11105
30 to 59	[2.5e+03,3e+03)	481	1.27851
30 to 59	[3e+03,3.5e+03)	544	1.44596
30 to 59	[3.5e+03,4e+03)	564	1.49912
30 to 59	[4e+03,4.5e+03)	683	1.81543
30 to 59	[4.5e+03,5e+03)	723	1.92175
30 to 59	[5e+03,5.5e+03)	1125	2.99027
30 to 59	[5.5e+03,6e+03)	1051	2.79358
30 to 59	[6e+03,6.5e+03)	1015	2.69789
30 to 59	[6.5e+03,7e+03)	994	2.64207
30 to 59	[7e+03,7.5e+03)	944	2.50917
30 to 59	[7.5e+03,8e+03)	1219	3.24013
30 to 59	[8e+03,8.5e+03)	1066	2.83345
30 to 59	[8.5e+03,9e+03)	981	2.60752
30 to 59	[9e+03,9.5e+03)	855	2.27261
30 to 59	[9.5e+03,1e+04)	822	2.18489
30 to 59	[1e+04,1.05e+04)	5022	13.3486
30 to 59	[1.05e+04,1.1e+04)	2141	5.69082
30 to 59	[1.1e+04,1.15e+04)	1702	4.52395
30 to 59	[1.15e+04,1.2e+04)	1415	3.7611
30 to 59	[1.2e+04,1.25e+04)	1306	3.47137
30 to 59	[1.25e+04,1.3e+04)	1069	2.84142
30 to 59	[1.3e+04,1.35e+04)	999	2.65536
30 to 59	[1.35e+04,1.4e+04)	793	2.10781
30 to 59	[1.4e+04,1.45e+04)	727	1.93238
30 to 59	[1.45e+04,1.5e+04)	592	1.57355
30 to 59	[1.5e+04,1.55e+04)	794	2.11047
30 to 59	[1.55e+04,1.6e+04)	556	1.47786
30 to 59	[1.6e+04,1.65e+04)	481	1.27851
30 to 59	[1.65e+04,1.7e+04)	396	1.05258
30 to 59	[1.7e+04,1.75e+04)	366	0.972835
30 to 59	[1.75e+04,1.8e+04)	295	0.784116
30 to 59	[1.8e+04,1.85e+04)	297	0.789432
30 to 59	[1.85e+04,1.9e+04)	246	0.653873
30 to 59	[1.9e+04,1.95e+04)	204	0.542236
30 to 59	[1.95e+04,2e+04)	148	0.393387
30 to 59	[2e+04,1e+07]	1958	5.2044
60 and above	[0,500)	254	2.73973
60 and above	[500,1e+03)	65	0.701111
60 and above	[1e+03,1.5e+03)	50	0.539316
60 and above	[1.5e+03,2e+03)	60	0.647179
60 and above	[2e+03,2.5e+03)	62	0.668752
60 and above	[2.5e+03,3e+03)	76	0.819761
60 and above	[3e+03,3.5e+03)	91	0.981555
60 and above	[3.5e+03,4e+03)	86	0.927624
60 and above	[4e+03,4.5e+03)	107	1.15414
60 and above	[4.5e+03,5e+03)	112	1.20807
60 and above	[5e+03,5.5e+03)	198	2.13569
60 and above	[5.5e+03,6e+03)	143	1.54244
60 and above	[6e+03,6.5e+03)	163	1.75817
60 and above	[6.5e+03,7e+03)	128	1.38065
60 and above	[7e+03,7.5e+03)	147	1.58559
60 and above	[7.5e+03,8e+03)	238	2.56714
60 and above	[8e+03,8.5e+03)	156	1.68267
60 and above	[8.5e+03,9e+03)	128	1.38065
60 and above	[9e+03,9.5e+03)	141	1.52087
60 and above	[9.5e+03,1e+04)	145	1.56402
60 and above	[1e+04,1.05e+04)	1615	17.4199
60 and above	[1.05e+04,1.1e+04)	746	8.0466
60 and above	[1.1e+04,1.15e+04)	656	7.07583
60 and above	[1.15e+04,1.2e+04)	430	4.63812
60 and above	[1.2e+04,1.25e+04)	443	4.77834
60 and above	[1.25e+04,1.3e+04)	369	3.98015
60 and above	[1.3e+04,1.35e+04)	335	3.61342
60 and above	[1.35e+04,1.4e+04)	271	2.92309
60 and above	[1.4e+04,1.45e+04)	221	2.38378
60 and above	[1.45e+04,1.5e+04)	205	2.2112
60 and above	[1.5e+04,1.55e+04)	234	2.524
60 and above	[1.55e+04,1.6e+04)	137	1.47773
60 and above	[1.6e+04,1.65e+04)	153	1.65031
60 and above	[1.65e+04,1.7e+04)	101	1.08942
60 and above	[1.7e+04,1.75e+04)	97	1.04627
60 and above	[1.75e+04,1.8e+04)	69	0.744256
60 and above	[1.8e+04,1.85e+04)	69	0.744256
60 and above	[1.85e+04,1.9e+04)	55	0.593248
60 and above	[1.9e+04,1.95e+04)	37	0.399094
60 and above	[1.95e+04,2e+04)	30	0.32359
60 and above	[2e+04,1e+07]	448	4.83227

## Sheet: Figure1e
Type of Week	Age Group	1	2	3	4	5	6	7	8	9	10	11	12	13	14	15	16	17	18	19	20	21	22	23	24
Weekday	30 to 59	75.9449	41.8902	24.0273	22.459	43.394	80.475	281.777	562.673	650.943	515.143	478.307	524.385	662.224	640.231	488.631	453.228	480.469	621.144	801.046	885.078	780.483	622.581	446.39	288.226
Weekday	60 and above	98.0491	45.7446	14.5799	13.5437	20.6895	225.559	570.327	691.615	736.196	741.257	679.266	659.234	663.968	681.977	587.53	578.941	613.662	669.547	678.441	659.96	580.899	480.142	338.136	249.878
Weekend	30 to 59	91.388	46.0686	23.7645	18.7962	26.866	54.1441	135.817	340.653	589.022	670.386	689.615	637.552	626.311	600.088	585.249	561.57	592.87	646.841	686.614	643.113	598.73	542.471	423.492	299.936
Weekend	60 and above	113.421	60.5382	24.0351	15.2286	29.6172	113.48	336.975	542.782	670.337	689.41	675.678	673.595	680.244	648.132	603.427	563.644	598.221	623.619	641.865	623.983	559.924	475.613	351.909	276.967

## Sheet: Figure1f
Type of Week	Age Group	1	2	3	4	5	6	7	8	9	10	11	12	13	14	15	16	17	18	19	20	21	22	23	24
Weekday	30 to 59	0.819417	0.911504	0.94831	0.961195	0.956122	0.88714	0.640612	0.383604	0.248639	0.227867	0.220684	0.197282	0.172178	0.170622	0.193505	0.208353	0.212686	0.191691	0.181212	0.217166	0.267745	0.34554	0.486096	0.659162
Weekday	60 and above	0.814288	0.907294	0.946383	0.956867	0.925116	0.755279	0.508911	0.318107	0.217163	0.185562	0.179272	0.162648	0.159353	0.171934	0.194249	0.198742	0.202486	0.20668	0.232589	0.272578	0.349858	0.447357	0.563277	0.706006
Weekend	30 to 59	0.773716	0.886576	0.931418	0.953933	0.956665	0.931795	0.837117	0.665568	0.478097	0.368347	0.295054	0.264437	0.245973	0.242016	0.259444	0.278945	0.286199	0.274517	0.26764	0.275271	0.3122	0.387847	0.493547	0.651625
Weekend	60 and above	0.790671	0.877409	0.927525	0.952197	0.92714	0.841172	0.689668	0.478412	0.320355	0.252891	0.214341	0.189283	0.190054	0.193138	0.2101	0.242097	0.228604	0.246723	0.247109	0.288358	0.356207	0.448342	0.554742	0.695451

## Sheet: Figure2
Type	Type of Week	Percentile	1	2	3	4	5	6	7	8	9	10	11	12	13	14	15	16	17	18	19	20	21	22	23	24
Data	Weekday	10	0	0	0	0	0	0	0	0	0	0	17	169	397	670	959	1204	1449	1753	2158	2657	3030	3353	3602	3769
Data	Weekday	25	0	0	0	0	0	0	0	0	294	731	1108	1478	1954	2434	2798	3135	3475	3947	4580	5266	5842	6389	6822	7184
Data	Weekday	75	0	0	0	0	0	48	513	1528	2449	3105	3767	4489	5395	6246	6910	7570	8284	9145	10113	10900	11668	12231	12581	12778
Data	Weekday	90	99	149	171	196	245	593	1693	2980	4147	5226	6209	7162	8137	9169	10017	10618	11336	12122	13042	14042	15053	15695	16138	16391
Type	Type of Week	Percentile	1	2	3	4	5	6	7	8	9	10	11	12	13	14	15	16	17	18	19	20	21	22	23	24
Model	Weekday	10	0	0	0	0	0	0	0	0	200.378	507.015	805.726	1157.37	1500.29	1841.4	2116.31	2374.87	2662.13	3044.91	3604.51	4161.65	4657.25	5081.17	5421.45	5650.44
Model	Weekday	25	0	0	0	0	0	0	0	156.72	676.076	1103.64	1488.76	1929.79	2453.59	2968.73	3374.23	3744.62	4131.18	4639.94	5352.93	6097.19	6772.31	7382.63	7896.36	8269.72
Model	Weekday	75	0	0.023063	18.6289	43.4625	83.7887	232.067	813.143	1754.38	2598.64	3289.46	3891.05	4522.99	5432.45	6293.96	6967.47	7586.18	8313.65	9158.63	10107.1	10947.8	11681.5	12226.8	12558.7	12776
Model	Weekday	90	155.108	351.291	457.783	531.353	646.548	995.02	1899.71	3023.37	3982.11	4784.74	5500.16	6200.57	7253.57	8289.49	9122.43	9920.35	10640.5	11421.7	12292.6	13309.1	14229.3	14901	15339.4	15564.3
Type	Type of Week	Percentile	1	2	3	4	5	6	7	8	9	10	11	12	13	14	15	16	17	18	19	20	21	22	23	24
Data	Weekend	10	0	0	0	0	0	0	0	0	0	0	0	0	0	75.4	241.4	429.8	750.4	1060.6	1408.8	1730.2	2000.6	2241.4	2397	2510.2
Data	Weekend	25	0	0	0	0	0	0	0	0	0	22	253	657	1157	1609	2100	2477	2888	3404	3879	4423	4881	5378	5723	5977
Data	Weekend	75	0	4	14	17	25	59	194	753	1738	2733	3750	4670	5545	6382	7173	7943	8759	9644	10367	11002	11525	11995	12381	12587
Data	Weekend	90	189	287	334	377.6	418	616.6	1182.6	2381.6	3928	5545	6898.6	8014.6	9010	9936.2	10527.6	11228.2	12020	12890	13736	14588	15290.2	15856.8	16259	16559.2
Type	Type of Week	Percentile	1	2	3	4	5	6	7	8	9	10	11	12	13	14	15	16	17	18	19	20	21	22	23	24
Model	Weekend	10	0	0	0	0	0	0	0	0	0	89.4493	408.972	800.068	1083.85	1390.8	1707.51	2010.63	2342.14	2712.74	3135.91	3562.18	3950.93	4440.47	4794.6	5037.48
Model	Weekend	25	0	0	0	0	0	0	0	0	153.954	575.888	1086.48	1613.27	2103.55	2586.43	3054.77	3527.51	3993.76	4571.56	5199.58	5776.2	6393.04	7013.54	7518.14	7948.21
Model	Weekend	75	0	48.9721	104.393	144.754	181.224	264.558	511.307	1105.95	2022.5	2949.03	3784.23	4587.15	5485.94	6350.22	7138.86	7963.33	8776.3	9620.22	10434.5	11081.7	11657.2	12116.8	12448.4	12690.9
Model	Weekend	90	275.688	507.122	606.783	678.522	757.424	946.159	1421.74	2412.38	3577.43	4647.89	5594.2	6467.66	7541.46	8479.15	9440.82	10331	11164.5	11927.6	12769.3	13557.7	14286.5	14852.1	15219.3	15452.9

## Sheet: Figure3Weekday
starting step group	hour	mean	0.025	0.975
0	6 pm	1334.62	961.919	1766.77
500	6 pm	1706.44	1293.18	2151.13
1000	6 pm	2108.57	1693.39	2568.31
1500	6 pm	2526.74	2027.44	3033.7
2000	6 pm	2928.04	2429.06	3421.65
2500	6 pm	3271.1	2807.14	3798.69
3000	6 pm	3557.91	3110.35	4043.39
3500	6 pm	3764.64	3267.27	4291.9
4000	6 pm	3921.83	3503.52	4390.57
4500	6 pm	3996.12	3558.34	4436.45
5000	6 pm	4074.73	3660.62	4487.04
5500	6 pm	4106.5	3713.83	4514.04
6000	6 pm	4109.07	3717.74	4512.98
6500	6 pm	4040.29	3677.25	4424.1
7000	6 pm	3961.79	3582.31	4355.15
7500	6 pm	3859.73	3517.98	4254
8000	6 pm	3704.11	3351.09	4098.28
8500	6 pm	3568.98	3197.16	3993.14
9000	6 pm	3434.55	3078.52	3834.69
9500	6 pm	3323.8	2932.44	3769.53
10000	6 pm	3041.1	2624.23	3493.58
10500	6 pm	3129.61	2680.62	3605.85
11000	6 pm	3242.18	2795.72	3744.02
11500	6 pm	3340.8	2837.47	3846.42
12000	6 pm	3461.15	2995.21	3967.17
12500	6 pm	3569.3	3071.62	4095.57
0	7 pm	980.477	674.766	1346.78
500	7 pm	1232.41	902.371	1595.94
1000	7 pm	1515.5	1132.54	1937.23
1500	7 pm	1823.78	1431.27	2281.73
2000	7 pm	2141.57	1725.68	2576.85
2500	7 pm	2429.57	1997.55	2923.55
3000	7 pm	2699.94	2262.21	3141.43
3500	7 pm	2896.01	2446.01	3354.02
4000	7 pm	3055.85	2609.19	3507.85
4500	7 pm	3155.74	2747.98	3600.89
5000	7 pm	3177.86	2754.64	3597.89
5500	7 pm	3247.74	2846.14	3682.01
6000	7 pm	3289.56	2918.82	3669.97
6500	7 pm	3288.08	2934.42	3667.92
7000	7 pm	3251.32	2877.97	3646.19
7500	7 pm	3155.62	2835.39	3507.59
8000	7 pm	3017.44	2695.34	3345.48
8500	7 pm	2878.65	2560.6	3216.95
9000	7 pm	2738.17	2427.37	3074.37
9500	7 pm	2588.28	2257.44	2971.41
10000	7 pm	2216.71	1873.61	2592.6
10500	7 pm	2296.15	1935.43	2664.31
11000	7 pm	2368.37	1988.97	2784.87
11500	7 pm	2463.63	2064.83	2886.73
12000	7 pm	2538.44	2154.12	2969.71
12500	7 pm	2625.99	2191.8	3103.17
0	8 pm	636.83	397.871	916.524
500	8 pm	783.895	531.913	1094.17
1000	8 pm	962.931	677.238	1308.17
1500	8 pm	1174.35	847.779	1510.25
2000	8 pm	1376.66	1045.13	1760.47
2500	8 pm	1611.19	1231.34	2004.11
3000	8 pm	1810.42	1460.74	2232.6
3500	8 pm	2014.06	1619.71	2417.77
4000	8 pm	2179.85	1793.23	2609.7
4500	8 pm	2298.7	1893.39	2714.08
5000	8 pm	2242.73	1879.99	2620.22
5500	8 pm	2354.1	1984.12	2766.1
6000	8 pm	2420.33	2069.17	2796.58
6500	8 pm	2478.87	2123.09	2871.97
7000	8 pm	2483.62	2160.68	2843.67
7500	8 pm	2405.55	2100.61	2718.75
8000	8 pm	2299.78	2021.03	2593.12
8500	8 pm	2177.27	1909.6	2486.25
9000	8 pm	2033.69	1775.99	2314.85
9500	8 pm	1872.28	1589.42	2156.69
10000	8 pm	1423.96	1133.6	1741.93
10500	8 pm	1481.5	1215.97	1779.63
11000	8 pm	1538.01	1243.86	1866.59
11500	8 pm	1588.61	1292.14	1924.65
12000	8 pm	1643.09	1346.18	1979.03
12500	8 pm	1706.52	1392.4	2031.39
0	9 pm	416.694	223.59	629.087
500	9 pm	509.776	297.267	757.396
1000	9 pm	613.586	387.359	872.228
1500	9 pm	737.441	499.213	1031.19
2000	9 pm	872.805	591.907	1204.65
2500	9 pm	1022.1	731.222	1375.3
3000	9 pm	1170.13	840.538	1520.83
3500	9 pm	1311.43	968.172	1658.75
4000	9 pm	1461.4	1124.58	1843.32
4500	9 pm	1554.03	1223.11	1875.98
5000	9 pm	1505.83	1183.74	1833.63
5500	9 pm	1584.51	1272.2	1919.02
6000	9 pm	1661.2	1326.5	2032.39
6500	9 pm	1723.55	1391.56	2085.45
7000	9 pm	1764.6	1471.42	2103.29
7500	9 pm	1740.19	1467.76	2045.55
8000	9 pm	1666.42	1392.99	1957.83
8500	9 pm	1570.78	1336.55	1823.16
9000	9 pm	1455.26	1244.04	1683.58
9500	9 pm	1306.58	1107.54	1523.85
10000	9 pm	779.826	598.763	981.837
10500	9 pm	807.89	614.934	1025.2
11000	9 pm	837.165	648.66	1058.13
11500	9 pm	870.005	672.313	1099.22
12000	9 pm	913.442	714.338	1134.28
12500	9 pm	941.126	730.31	1179.7
0	10 pm	208.802	85.6951	378.985
500	10 pm	258.849	126.75	440.684
1000	10 pm	308.704	156.786	507.537
1500	10 pm	371.38	199.814	593.228
2000	10 pm	446.425	265.826	673.645
2500	10 pm	529.1	315.246	772.593
3000	10 pm	624.738	400.556	907.589
3500	10 pm	714.286	475.3	995.422
4000	10 pm	820.831	570.897	1117.76
4500	10 pm	900.18	634.511	1229.32
5000	10 pm	798.74	553.235	1097.25
5500	10 pm	858.06	593.765	1154.98
6000	10 pm	933.588	682.993	1219.39
6500	10 pm	996.439	713.95	1322.87
7000	10 pm	1063.82	800.362	1373.49
7500	10 pm	1112.8	841.018	1417.02
8000	10 pm	1067.42	828.045	1330.32
8500	10 pm	1010.54	802.235	1255.11
9000	10 pm	950.415	753.666	1172.92
9500	10 pm	866.417	692.236	1060.67
10000	10 pm	343.217	231.737	467.423
10500	10 pm	360.696	239.65	498.387
11000	10 pm	378.417	250.754	515.855
11500	10 pm	393.722	267.261	535.202
12000	10 pm	409.134	273.034	564.352
12500	10 pm	431.102	290.022	597.2
0	11 pm	73.2736	13.5375	174.269
500	11 pm	88.6994	22.1702	192.637
1000	11 pm	108.594	27.7852	227.834
1500	11 pm	134.378	43.8668	259.322
2000	11 pm	161.995	63.6455	304.397
2500	11 pm	191.604	77.8791	346.349
3000	11 pm	226.242	100.701	399.041
3500	11 pm	270.254	116.524	465.399
4000	11 pm	314.571	155.179	518.466
4500	11 pm	369.667	198.428	575.405
5000	11 pm	319.376	162.705	528.111
5500	11 pm	355.573	192.596	561.893
6000	11 pm	379.831	199.785	598.6
6500	11 pm	412.558	233.975	628.977
7000	11 pm	445.041	254.006	672.721
7500	11 pm	511.611	316.376	752.875
8000	11 pm	489.884	309.047	708.17
8500	11 pm	471.698	303.886	646.551
9000	11 pm	453.89	294.451	628.214
9500	11 pm	426.649	294.704	593.456
10000	11 pm	116.297	59.3839	191.036
10500	11 pm	119.473	53.9882	201.707
11000	11 pm	127.04	59.6476	211.833
11500	11 pm	133.002	66.3295	220.527
12000	11 pm	139.858	68.9639	230.435
12500	11 pm	145.087	72.0162	231.536

## Sheet: Figure3Weekend
starting step group	hour	mean	0.025	0.975
0	6 pm	1283.01	949.114	1680.43
500	6 pm	1590.55	1193.6	2034.64
1000	6 pm	1905.95	1492.6	2338.65
1500	6 pm	2241.22	1801.72	2724.53
2000	6 pm	2591.81	2132.7	3082.11
2500	6 pm	2907.73	2449.16	3423.59
3000	6 pm	3202.48	2742.77	3693.11
3500	6 pm	3444.01	2956.9	3938.3
4000	6 pm	3647.79	3206.33	4115.42
4500	6 pm	3734.21	3300.5	4171.76
5000	6 pm	3748.1	3303.86	4180.96
5500	6 pm	3783.94	3412.43	4169.81
6000	6 pm	3769.09	3406.76	4170.82
6500	6 pm	3688.98	3314.03	4036.83
7000	6 pm	3577.87	3231.73	3946.16
7500	6 pm	3451.16	3123.22	3809.56
8000	6 pm	3295.02	2971.5	3657.74
8500	6 pm	3151.58	2818.1	3517.13
9000	6 pm	3019.1	2662.56	3384.04
9500	6 pm	2903.13	2550.25	3304.87
10000	6 pm	2583.55	2214.29	2986.06
10500	6 pm	2658.22	2250.52	3078.76
11000	6 pm	2723.24	2302.06	3153.3
11500	6 pm	2801.39	2409.51	3234.76
12000	6 pm	2886.19	2474.46	3346.86
12500	6 pm	2975.12	2556.77	3429.43
0	7 pm	915.786	634.007	1241.2
500	7 pm	1126.11	820.404	1476.7
1000	7 pm	1366.8	982.354	1740.36
1500	7 pm	1619.43	1257.97	1992.19
2000	7 pm	1898.36	1497.97	2306.12
2500	7 pm	2159.63	1755.49	2587.74
3000	7 pm	2433.2	2009.86	2906.47
3500	7 pm	2640.72	2217.39	3095.21
4000	7 pm	2844.19	2426.34	3297.22
4500	7 pm	2992.73	2566.29	3430.8
5000	7 pm	3021.42	2593.27	3476.89
5500	7 pm	3087.7	2689.97	3510.13
6000	7 pm	3123.03	2724.67	3546.7
6500	7 pm	3105.28	2748.26	3466.39
7000	7 pm	3039.36	2698.09	3395.3
7500	7 pm	2884.99	2546.9	3201.95
8000	7 pm	2715.28	2434.23	3015.85
8500	7 pm	2556.05	2271.75	2866.79
9000	7 pm	2385.85	2108.53	2686.72
9500	7 pm	2230.05	1931.55	2569.14
10000	7 pm	1858.09	1544.86	2182.89
10500	7 pm	1922.41	1624.37	2261.02
11000	7 pm	1975.6	1659.32	2324.42
11500	7 pm	2042.92	1715.4	2408.02
12000	7 pm	2105.72	1767.37	2469.14
12500	7 pm	2156.48	1792.46	2548.2
0	8 pm	630.584	405.331	895.624
500	8 pm	776.243	534.705	1088.6
1000	8 pm	933.386	657.863	1253.22
1500	8 pm	1125.89	822.957	1497.65
2000	8 pm	1327.33	1001.86	1696.91
2500	8 pm	1529.31	1192.66	1953.62
3000	8 pm	1727.94	1337.93	2168.52
3500	8 pm	1922.74	1568.88	2304.92
4000	8 pm	2105.15	1701.48	2526.83
4500	8 pm	2237.31	1857.33	2693.47
5000	8 pm	2292.35	1889.53	2674.68
5500	8 pm	2393.68	2040.8	2808.27
6000	8 pm	2471.49	2083.73	2878.3
6500	8 pm	2502.22	2146.93	2906.97
7000	8 pm	2475.33	2138.01	2835.51
7500	8 pm	2367.12	2058.89	2657.64
8000	8 pm	2218.76	1947.18	2495.78
8500	8 pm	2050.65	1784.17	2320.99
9000	8 pm	1875.16	1631.84	2131.28
9500	8 pm	1682.88	1445.74	1927.91
10000	8 pm	1255.83	1000.61	1520.22
10500	8 pm	1299.28	1049.46	1564.96
11000	8 pm	1346.87	1089.63	1623.22
11500	8 pm	1379.13	1116.82	1666.11
12000	8 pm	1423.71	1163.25	1725.63
12500	8 pm	1478.96	1206.59	1791.33
0	9 pm	389.605	213.192	597.731
500	9 pm	477.724	294.198	702.457
1000	9 pm	580.289	369.062	851.624
1500	9 pm	697.725	453.882	982.461
2000	9 pm	834.727	573.024	1152.45
2500	9 pm	984.843	706.091	1318.53
3000	9 pm	1139.49	841.851	1470.19
3500	9 pm	1301.9	977.859	1662.03
4000	9 pm	1468.64	1129.65	1850.35
4500	9 pm	1598.68	1265.1	1977.62
5000	9 pm	1573.9	1228.58	1961.25
5500	9 pm	1675.29	1325.33	2055.27
6000	9 pm	1761.27	1417.28	2140.4
6500	9 pm	1826.02	1496.74	2199.18
7000	9 pm	1848.99	1510.68	2207.86
7500	9 pm	1821.47	1508.03	2146.49
8000	9 pm	1706.65	1444.64	1985.59
8500	9 pm	1575.34	1325.72	1821.24
9000	9 pm	1431.35	1222.42	1658.66
9500	9 pm	1258.39	1054.83	1469.89
10000	9 pm	738.968	563.229	943.222
10500	9 pm	765.536	590.796	972.29
11000	9 pm	788.686	605.084	1010.21
11500	9 pm	824.68	628.636	1050.26
12000	9 pm	855.324	653.957	1060.48
12500	9 pm	886.414	680.665	1118.59
0	10 pm	183.192	78.5932	334.782
500	10 pm	226.955	109.906	388.954
1000	10 pm	272.254	138.68	459.035
1500	10 pm	332.295	174.694	507.106
2000	10 pm	395.332	238.272	603.268
2500	10 pm	484.274	307.635	719.548
3000	10 pm	560.825	353.799	808.969
3500	10 pm	655.866	441.436	902.41
4000	10 pm	751.618	506.597	1025.23
4500	10 pm	860.944	592.333	1186.79
5000	10 pm	860.264	580.31	1189.92
5500	10 pm	958.439	675.694	1287.46
6000	10 pm	1048.89	773.359	1382.64
6500	10 pm	1145.57	850.979	1455.22
7000	10 pm	1221.47	899.544	1552.06
7500	10 pm	1233.87	948.155	1556.65
8000	10 pm	1145.83	884.256	1438.07
8500	10 pm	1056.33	830.175	1295.02
9000	10 pm	961.138	755.629	1187.44
9500	10 pm	849.736	679.311	1042.56
10000	10 pm	366.163	253.691	506.376
10500	10 pm	383.484	259.814	511.066
11000	10 pm	397.312	268.256	543.646
11500	10 pm	412.705	275.636	563.048
12000	10 pm	437.125	303.996	584.241
12500	10 pm	448.896	287.863	620.682
0	11 pm	80.3836	21.3886	177.81
500	11 pm	98.1355	26.7814	204.813
1000	11 pm	111.878	32.0865	229.676
1500	11 pm	136.377	47.1789	259.712
2000	11 pm	162.774	60.9818	302.019
2500	11 pm	187.331	82.8455	335.111
3000	11 pm	220.59	97.6181	395.465
3500	11 pm	256.692	124.005	432.756
4000	11 pm	303.02	146.018	491.418
4500	11 pm	347.25	186.042	565.376
5000	11 pm	335.238	168.178	551.626
5500	11 pm	384.273	208.17	591.892
6000	11 pm	441.225	238.115	707.752
6500	11 pm	512.797	299.04	772.535
7000	11 pm	582.739	335.933	865.406
7500	11 pm	551.754	328.594	825.35
8000	11 pm	532.329	334.883	757.623
8500	11 pm	506.028	328.101	710.022
9000	11 pm	483.768	331.691	674.48
9500	11 pm	459.261	309.088	657.744
10000	11 pm	135.51	69.1028	219.568
10500	11 pm	139.713	68.3734	227.546
11000	11 pm	147.409	74.0835	242.555
11500	11 pm	154.819	78.4573	252.351
12000	11 pm	159.863	79.279	256.811
12500	11 pm	163.867	82.3005	268.506
